# Supplementary material for: Trends in the Prevalence of Cardiometabolic Multimorbidity in the United States, 1999–2018
Source: Int J Environ Res Public Health. 2022 Apr 14;19(8):4726. doi: 10.3390/ijerph19084726 (PMC9027860; doi:10.3390/ijerph19084726)
Supplement: Supplementary file 1 [file ijerph-19-04726-s001.zip]

Archive with 1 entries (1 files):
- ijerph-1641067-supplementary.pdf
